# Supplementary material for: Impact of viral disease hypophagia on pig jejunal function and integrity
Source: PLoS One. 2020 Jan 7;15(1):e0227265. doi: 10.1371/journal.pone.0227265 (PMC6946155; doi:10.1371/journal.pone.0227265)
Supplement: S1 Dataset — (XLSX) [file pone.0227265.s003.xlsx]

## Sheet: Growth Performance
Pig	Trt $	dpi	Block	Room	Pen	ADG	ADFI	GF	Start BW	End BW	MEm	MEi	Meratio
406	PRRS	16	24	140	19	-0.0737316	0.384375	-0.191822	10.25	9.07029	768.168	1280.74	1.66726
407	PRRS	16	21	140	20	0.023436	0.444118	0.0527699	12.3	12.6984	896.594	1479.8	1.65047
410	Ad	16	22	138	24	0.446287	0.784375	0.568971	11	18.1406	982.986	2613.54	2.65877
413	RF	16	21	138	11	0.159557	0.473529	0.336953	11.8	14.5125	924.582	1577.8	1.7065
416	RF	16	3	136	22	0.117283	0.534375	0.219477	14.45	16.3265	1015.73	1780.54	1.75296
417	RF	16	24	138	22	0.115086	0.434375	0.264947	9.95	11.7914	824.557	1447.34	1.75529
420	PRRS	16	3	140	2	-0.0675312	0.471875	-0.143112	16.5	15.4195	1038.2	1572.29	1.51443
422	PRRS	16	18	140	23	0.12447	0.526471	0.236423	12.85	14.966	955.927	1754.2	1.83508
424	RF	16	4	136	15	0.0766582	0.434375	0.176479	15.1	16.3265	1028.55	1447.34	1.40716
429	PRRS	16	4	140	22	-0.13113	0.390625	-0.335692	15.25	13.1519	967.959	1301.56	1.34465
437	RF	16	22	138	23	0.0333971	0.296875	0.112496	10.35	10.8844	812.965	989.187	1.21677
443	PRRS	16	22	140	21	-0.2813	0.234375	-1.20021	10.85	6.34921	716.396	780.938	1.09009
448	Ad	16	9	136	17	0.319828	0.767647	0.416634	12.25	17.6871	999.019	2557.8	2.56031
457	Ad	16	18	138	20	0.598573	1.13235	0.52861	12.5	22.6757	1100.51	3773	3.42841
458	PRRS	16	12	140	18	0.104088	0.494118	0.210655	13.65	15.4195	981.546	1646.4	1.67735
465	Ad	16	4	136	24	0.729025	0.984375	0.740597	16	27.6644	1252.92	3279.94	2.61783
467	RF	16	9	136	2	0.249033	0.605882	0.411025	13	17.2336	1004.94	2018.8	2.00887
475	Ad	16	3	136	8	0.587082	1.01562	0.57805	15.55	24.9433	1197.51	3384.06	2.82592
482	RF	16	12	136	10	0.239796	0.526471	0.455478	13.25	17.3265	1011.77	1754.2	1.7338
483	Ad	16	24	138	16	0.22512	0.615625	0.365678	9.55	13.1519	846.225	2051.26	2.42402
488	Ad	16	21	138	4	0.556569	0.823529	0.675834	11.4	20.8617	1044.87	2744	2.62618
493	Ad	16	12	136	4	0.533867	0.829412	0.643669	13.6	22.6757	1121.03	2763.6	2.46523
494	RF	16	18	138	7	0.203882	0.555882	0.366771	11.5	14.966	927.814	1852.2	1.9963
495	PRRS	16	9	140	7	0.142944	0.579412	0.246705	14.35	16.78	1022.72	1930.6	1.88771
											*based off Avg BW
											kcal/d	kcal/d
Diet ME calculated
3332
Diet GE analyzed
3966

## Sheet: Ussing Chamber
Rep	PigID	TRT	Block	DPI	System	ChamberID	TER	DeltaGlucose	DeltaGlutamine	PaPP
2	411	PF	15	10	1	5	49.3	30.38	4.1	27.5149
1	421	Control	10	10	2	1	74.8	23.7	0.9	11.3813
1	425	PRRS	13	10	2	4	41.1	125.9	11	32.4186
1	427	PRRS	1	10	1	3	104	-0.3	-0.12	63.5403
1	430	PF	7	10	1	6	55.9	75.6	3.7	33.1594
2	431	Control	16	10	1	2	61.6	1.62	-0.01	32.7073
2	432	PF	23	10	2	6	45.5	33.8	0.2	33.1594
2	435	PRRS	15	10	1	3	33.4	31.5	4.9	80.7885
2	441	Control	15	10	1	1	125	0.36	-0.01	29.5691
1	454	Control	13	10	2	2	65	8.2	-1.8	22.481
2	456	PF	16	10	1	6	32.8	80.1	15	95.592
1	461	PRRS	10	10	2	3	146	8.64	1.6	3.4151
1	464	PF	13	10	2	6	41.3	17.3	-0.6	53.534
1	468	PF	10	10	2	5	72.1	60.6	1.9	15.3999
2	469	PRRS	16	10	1	4	47.7	173.9	39	36.0017
1	470	Control	1	10	1	1	34.9	63.87	4.6	12.3966
2	471	PRRS	23	10	2	4	38.2	113.74	14	73.7335
1	473	Control	7	10	1	2	39.5	30	-1.9	26.1848
2	480	PF	19	10	2	5	49.6	27.8	1	47.9652
1	481	PRRS	7	10	1	4	47.8	0.4	0.5	73.7335
2	484	Control	23	10	2	2	76.8	1.9	-1.1	26.1848
2	487	Control	19	10	2	1	90.3	9.5	-1	12.3966
1	490	PF	1	10	1	5	44.5	21.3	0.9	47.9652
2	600	PRRS	19	10	2	3	37.8	29.2	3.1	63.5403
1	406	PRRS	24	17	2	4	71.5	43.59	5.3	28.4331
2	407	PRRS	21	17	2	4	53.4	48.3	8.5	35.4101
1	410	Control	22	17	1	1	95.6	4.14	0.3	32.7405
2	413	PF	21	17	2	6	56.5	27.3	3.9	15.3975
1	416	PF	3	17	1	6	60.5	7.67	3.6	103.894
1	417	PF	24	17	2	6	42.2	54.7	7.8	58.0898
1	420	PRRS	3	17	1	4	56.9	32.6	4.6	63.6775
2	422	PRRS	18	17	2	3	50.7	76.43	12.8	18.344
1	424	PF	4	17	2	5	35.5	62.5	18.1	56.2225
1	429	PRRS	4	17	2	3	65.2	113.1	28	83.3019
1	437	PF	22	17	1	5	71.7	24.3	4.1	70.9408
1	443	PRRS	22	17	1	3	94.5	59	9.5	55.1646
2	448	Control	9	17	1	1	77	38.2	7	55.5409
2	457	Control	18	17	2	1	89.5	14.7	-1	11.2322
2	458	PRRS	12	17	1	4	50.3	97.03	16.9	11.8759
1	465	Control	4	17	2	1	121	3.9	-0.6	12.7043
2	467	PF	9	17	1	5	35.7	90.79	27.5	25.1198
1	475	Control	3	17	1	2	79.1	54.6	19.2	32.5251
2	482	PF	12	17	1	6	52.8	12.4	1.8	33.2872
1	483	Control	24	17	2	2	63.8	21.4	0.8	22.765
2	488	Control	21	17	2	2	118	0.95	0.08	27.8438
2	493	Control	12	17	1	2	127	15.56	10	14.1266
2	494	PF	18	17	2	5	90.2	50.3	5.3	13.9515
2	495	PRRS	9	17	1	3	35.9	138.4	33	15.3384

## Sheet: BBE
pig	Trt	dpi	Block	Room	Pen	ATPase	lactase	sucrase	maltase	aminopeptidase
406	PRRS	17	24	140	19	0.529557	4.25345	31.1621	90.233	5159.77
407	PRRS	17	21	140	20	1.27091	12.4871	21.5868	69.8115	3081.19
410	Ad	17	22	138	24	1.56535	23.2458	15.9752	60.1388	3689.93
413	RF	17	21	138	11	0.386316	15.6254	28.2321	87.7251	5651.6
416	RF	17	3	136	22	2.21176	10.9669	23.3564	64.3487	3667.12
417	RF	17	24	138	22	0.254221	9.28648	23.3602	61.2751	3938.73
420	PRRS	17	3	140	2	1.39015	4.97461	11.5743	44.5527	4097.99
422	PRRS	17	18	140	23	0.544032	1.00386	16.7458	52.4357	3461.41
424	RF	17	4	136	15	1.29642	9.97179	19.4731	44.1712	5126.98
429	PRRS	17	4	140	22	1.48587	4.20018	6.00878	28.2059	3702.21
437	RF	17	22	138	23	0.0051011	14.6302	18.2539	79.4672	5524.58
443	PRRS	17	22	140	21	2.52697	4.42669	7.24434	26.4504	2174.64
448	Ad	17	9	136	17	3.92522	14.1497	17.2708	39.5254	2743.62
457	Ad	17	18	138	20	1.50027	3.93815	17.2153	53.2671	4941.51
458	PRRS	17	12	140	18	0.773331	5.83868	16.3307	48.3311	4885.23
465	Ad	17	4	136	24	1.55924	4.55587	9.26729	24.6226	2107.36
467	RF	17	9	136	2	0.755992	4.38916	26.401	62.3126	6124.47
475	Ad	17	3	136	8	0.569944	2.42643	18.459	48.855	5117.07
482	RF	17	12	136	10	4.34466	15.9303	30.8412	55.2274	3055.52
483	Ad	17	24	138	16	2.55528	1.51694	29.2576	71.7786	6075.11
488	Ad	17	21	138	4	0.999261	8.54014	29.0203	73.2383	4054.49
493	Ad	17	12	136	4	2.80255	15.5988	48.5211	76.6448	6082.42
494	RF	17	18	138	7	1.77406	8.18507	29.615	74.0525	4809.77
495	PRRS	17	9	140	7	1.75626	2.88655	14.7403	50.5867	6131.75

## Sheet: PCR
				Fold gene expression = 2^-(∆∆Ct)
Sample	Pig	Trt	Block	SLC5A1	CLDN2	OCLDN	GLUT2	CLDN3	CLDN4	AMPK	ZO1
3	410	Ad	22	0.477027	1.88557	0.970731	0.875738	0.867539	0.904827	0.276844	0.827679
13	448	Ad	9	0.518402	1.12117	0.758985	0.851791	1.18099	1.19393	0.608	1.15841
14	457	Ad	18	0.440478	0.372419	0.452862	0.594015	0.48971	0.379117	0.534827	0.57123
16	465	Ad	4
18	475	Ad	3	1.31234	1.67597	0.549863	0.778393	1.27015	0.742629	0.766917	1.39198
20	483	Ad	24	1.61009	0.243164	1.91473	1.05597	0.929805	0.986721	1.28089	0.944186
21	488	Ad	21	4.27861	2.28153	3.17585	2.35965	1.53688	2.65869	2.15419	1.9482
22	493	Ad	12	1.01547	1.36604	0.896355	1.16358	1.09809	1.25328	5.24936	0.713083
4	413	RF	21	0.347996	1.29684	0.451295	0.728788	0.707107	0.719823	0.0430496	0.807841
5	416	RF	3	0.405323	1.08673	0.57123	0.770342	0.50874	0.742629	0.166333	0.658449
6	417	RF	24	0.304	1.80876	0.350417	0.546605	1.01045	0.798694	2.38195	0.954054
9	424	RF	4	0.478683	1.56917	0.536683	0.945121	0.353553	0.809843	0.369115	1.39198
11	437	RF	22	0.681669	1.45397	0.91519	0.995554	0.272627	1.13344	0.208359	0.38479
17	467	RF	9	1.3078	0.328736	1.42123	1.49855	0.628507	1.89962	0.944186	1.73766
19	482	RF	12	1.22446	5.85634	2.18426	3.40716	0.955945	4.14311	2.99414	2.13931
23	494	RF	18	1.86884	1.82134	1.64392	1.60611	1.30586	2.34683	0.382132	0.713083
1	406	PRRS	24	1.11508	0.580352	0.656171	1.2088	0.234881	0.850106	0.228006	0.246925
2	407	PRRS	21	0.31691	0.429283	0.720536	0.587871	0.505226	0.397965	0.243525	0.48705
7	420	PRRS	3	1.23297	1.21419	1.24586	2.41759	0.592546	1.98717	0.899467	0.392875
8	422	PRRS	18	0.887084	0.888843	0.567284	0.598147	0.441351	0.27657	0.0215248	0.157907
10	429	PRRS	4	1.02608	1.18509	0.627263	1.91	0.823591	0.660081	1.01547	2.22244
12	443	PRRS	22	0.138422	0.530344	0.587289	0.420032	1.53688	0.536152	0.0296082	0.242683
15	458	PRRS	12	0.504226	0.323088	0.514821	0.645537	0.578344	1.10245	0.254748	0.336142
24	495	PRRS	9	0.700833	0.353553	0.210537	0.304301	0.613442	0.298482	8.49811	1.46119

## Sheet: WB
Pig	Trt	dpi	Block	Room	Pen	day	Claudin4	pAMPK	AMPK	pAMPK:AMPK	Occludin
406	PRRS	16	24	140	19	3	1.39564	1.44934	1.70709	0.84901	0.299618
407	PRRS	16	21	140	20	4	0.523009	1.25336	1.33034	0.94213	0.115877
410	Ad	16	22	138	24	3	1	1	1	1	1
413	RF	16	21	138	11	4	0.814843	1.6397	1.83821	0.89201	0.0982238
416	RF	16	3	136	22	3	0.0164385	0.0299683	3.05783	0.00980051	0.00287891
417	RF	16	24	138	22	3	0.0866504	3.18877	5.75549	0.554039	0.772482
420	PRRS	16	3	140	2	3	0.992119	0.823617	0.786206	1.04758	0.217838
422	PRRS	16	18	140	23	4	0.146998	3.42073	6.12828	0.558188	0.718557
424	RF	16	4	136	15	3	0.915225	1.88041	2.54444	0.739025	0.399069
429	PRRS	16	4	140	22	3	1.11291	0.0460546	1.39976	0.0329017	0.0441417
437	RF	16	22	138	23	3	0.812874	2.81555	1.72122	1.63579	1.38287
443	PRRS	16	22	140	21	3	0.0487825	0.485473	1.10026	0.441235	0.191079
448	Ad	16	9	136	17	4	0.0214151	0.0391253	0.618392	0.0632695	0.0608676
457	Ad	16	18	138	20	4	0.381633	1.19838	0.694609	1.72525	0.0960682
458	PRRS	16	12	140	18	4	0.481539	1.74205	1.07344	1.62287	0.188136
465	Ad	16	4	136	24	3	1.44634	2.10081	5.98121	0.351235	1.21666
467	RF	16	9	136	2	4	0.192208	0.628699	1.1399	0.551538	0.257669
475	Ad	16	3	136	8	3	0.770015	1.03651	2.22093	0.466702	0.599264
482	RF	16	12	136	10	4	0.00770994	0.0685792	0.0875921	0.782938	0.0320245
483	Ad	16	24	138	16	3	0.734504	1.3785	3.67966	0.374626	0.371783
488	Ad	16	21	138	4	4	0.282864	0.946935	0.582298	1.6262	0.133097
493	Ad	16	12	136	4	4	0.352135	1.23339	0.700959	1.75958	0.350255
494	RF	16	18	138	7	4	0.458937	0.8046	0.673141	1.19529	0.402011
495	PRRS	16	9	140	7	4	0.297296	1.64991	0.734036	2.24773	0.588224

## Sheet: ISH
				Copies per cell
Pig	Block	Slide	Trt	OCLDN	ZO1	CLDN4	AMPK
475	3	A	Ad	5.284	6.72991	3.54758	2.04947
465	4	B	Ad	6.28399	8.28888	3.94483	2.66767
448	9	C	Ad	5.0439	7.06698	6.33511	2.38161
493	12	D	Ad	4.39563	5.68748	5.96903	2.19045
457	18	E	Ad	4.67336	5.83866	6.57155	2.3367
488	21	F	Ad	4.41731	6.33521	7.31207	1.79598
410	22	G	Ad	4.56807	6.17166	2.05473	1.91725
483	24	H	Ad	5.56423	7.81346	3.39747	2.11183
420	3	I	PRRS	3.46219	5.86759	2.90063	1.34453
429	4	J	PRRS	4.09021	5.78801	3.81148	1.43505
495	9	K	PRRS	2.81142	3.83629	3.45025	1.22775
458	12	L	PRRS	3.24464	3.58839	3.28534	1.44754
422	18	M	PRRS	4.0495	5.95383	2.85624	2.15256
407	21	N	PRRS	6.02147	8.3648	3.90819	1.78331
443	22	O	PRRS	1.88194	2.56482	2.65715	1.25008
406	24	P	PRRS	1.80779	2.77429	2.2988	1.35322
416	3	Q	PF	3.09499	4.29683	3.5313	1.27512
424	4	R	PF	4.43546	5.76607	3.6132	1.82471
467	9	S	PF	4.62978	6.53992	3.42948	1.96355
482	12	T	PF	5.06753	6.88371	5.11578	1.85372
494	18	U	PF	5.62669	6.81474	4.06246	1.9699
413	21	V	PF	3.13166	4.44789	4.61825	1.87653
437	22	W	PF	5.19334	7.63589	2.08596	2.05082
417	24	X	PF	3.2497	4.15426	3.38957	1.31952

## Sheet: VC
PigID	TRT	Block	Slide	Slide#	Pair	Villus	Crypt	VC
406	PRRS	24	P	1	1	189.21	84.83	2.23046
406	PRRS	24	P	1	2	184.29	73.97	2.49142
406	PRRS	24	P	1	3	169.9	127.55	1.33203
406	PRRS	24	P	1	4	135.9	132.09	1.02884
406	PRRS	24	P	1	5	166.58	196.32	0.848513
406	PRRS	24	P	2	6	137.18	148.23	0.925454
406	PRRS	24	P	2	7	152.3	114.93	1.32515
406	PRRS	24	P	2	8	145.4	102.1	1.42409
406	PRRS	24	P	2	9	157.31	91.95	1.71082
406	PRRS	24	P	2	10	109.01	148.45	0.734321
406	PRRS	24	P	2	11	87.51	198.91	0.439948
406	PRRS	24	P	2	12	115.85	137.38	0.843281
406	PRRS	24	P	2	13	75.14	120.88	0.621608
406	PRRS	24	P	2	14	144.11	148.8	0.968481
406	PRRS	24	P	2	15	150.22	181.19	0.829074
406	PRRS	24	P	2	16	154.69	146.03	1.0593
406	PRRS	24	P	2	17	128.59	130.08	0.988546
406	PRRS	24	P	2	18	172.25	107.74	1.59876
407	PRRS	21	N	1	1	486.29	277.55	1.75208
407	PRRS	21	N	1	2	585.24	315.21	1.85667
407	PRRS	21	N	1	3	419.72	339.41	1.23662
407	PRRS	21	N	1	4	383.34	292.06	1.31254
407	PRRS	21	N	1	5	496.63	250.52	1.9824
407	PRRS	21	N	1	6	371.86	311.63	1.19327
407	PRRS	21	N	1	7	348.05	259.37	1.34191
407	PRRS	21	N	1	8	500.24	291.39	1.71674
407	PRRS	21	N	2	9	319.25	284.46	1.1223
407	PRRS	21	N	2	10	401.26	293.22	1.36846
407	PRRS	21	N	2	11	464	236.21	1.96435
407	PRRS	21	N	3	12	490.87	285.42	1.71982
407	PRRS	21	N	3	13	316.84	229.65	1.37966
407	PRRS	21	N	3	14	378.17	312.02	1.21201
407	PRRS	21	N	3	15	503.73	308.97	1.63035
410	Ad	22	G	2	1	465.84	243.25	1.91507
410	Ad	22	G	2	2	432.2	346.82	1.24618
410	Ad	22	G	2	3	564.84	408.45	1.38289
410	Ad	22	G	2	4	554.58	395.73	1.40141
410	Ad	22	G	2	5	568.95	408.6	1.39244
410	Ad	22	G	2	6	519.36	320.65	1.61971
410	Ad	22	G	2	7	515.75	372.69	1.38386
410	Ad	22	G	2	8	488.36	324.11	1.50677
410	Ad	22	G	2	9	421.94	425.04	0.992707
410	Ad	22	G	2	10	527.17	360.75	1.46132
410	Ad	22	G	2	11	581.93	373.75	1.557
410	Ad	22	G	2	12	599.44	519.78	1.15326
410	Ad	22	G	2	13	468.24	411.8	1.13706
410	Ad	22	G	2	14	530.46	398.23	1.33204
410	Ad	22	G	2	15	373.12	306.58	1.21704
410	Ad	22	G	1	16	347.64	316.85	1.09718
410	Ad	22	G	1	17	517.46	272.73	1.89733
410	Ad	22	G	1	18	333.61	262.74	1.26973
410	Ad	22	G	1	19	476.81	296.9	1.60596
413	RF	21	V	1	1	527.24	248.59	2.12092
413	RF	21	V	1	2	502.41	234.79	2.13983
413	RF	21	V	1	3	472.56	248.98	1.89798
413	RF	21	V	1	4	482.31	271.96	1.77346
413	RF	21	V	1	5	384.53	193.51	1.98713
413	RF	21	V	1	6	448.74	250.65	1.79031
413	RF	21	V	1	7	483.58	168.58	2.86855
413	RF	21	V	1	8	502.55	193.67	2.59488
413	RF	21	V	1	9	439.54	242	1.81628
413	RF	21	V	1	10	466.79	206.32	2.26246
413	RF	21	V	1	11	449.46	272.08	1.65194
413	RF	21	V	1	12	361.98	300.97	1.20271
413	RF	21	V	1	13	477.45	266.79	1.78961
413	RF	21	V	2	14	518.06	156.82	3.30353
413	RF	21	V	2	15	470.81	247.49	1.90234
413	RF	21	V	2	16	379.1	252.89	1.49907
413	RF	21	V	2	17	391.34	180.35	2.16989
413	RF	21	V	2	18	384.44	150.11	2.56106
413	RF	21	V	2	19	468.74	266.18	1.76099
413	RF	21	V	2	20	362.69	207.86	1.74488
413	RF	21	V	2	21	426.45	268.55	1.58797
413	RF	21	V	2	22	492.05	252.58	1.9481
416	RF	3	Q	4	1	288.49	302.98	0.952175
416	RF	3	Q	4	2	395.5	333.51	1.18587
416	RF	3	Q	4	3	270.47	301.54	0.896962
416	RF	3	Q	4	4	419.61	251.54	1.66816
416	RF	3	Q	4	5	449.57	231.69	1.94039
416	RF	3	Q	4	6	376.28	142.35	2.64334
416	RF	3	Q	4	7	396.41	202.46	1.95797
416	RF	3	Q	4	8	374.55	247.63	1.51254
416	RF	3	Q	4	9	434.48	254.45	1.70753
416	RF	3	Q	4	10	335.78	201.19	1.66897
416	RF	3	Q	4	11	448.29	209.58	2.13899
416	RF	3	Q	6	12	320.1	165.03	1.93965
416	RF	3	Q	6	13	348.3	227	1.53436
416	RF	3	Q	6	14	349.02	249.54	1.39865
416	RF	3	Q	6	15	269.28	325.16	0.828146
416	RF	3	Q	6	16	391.47	204.2	1.91709
416	RF	3	Q	6	17	399.13	217.61	1.83415
416	RF	3	Q	6	18	494.2	241.86	2.04333
416	RF	3	Q	5	19	533.78	282.9	1.88682
416	RF	3	Q	5	20	464.46	253.44	1.83262
416	RF	3	Q	5	21	319.56	266.54	1.19892
417	RF	24	X	1	1	441.86	146.84	3.00913
417	RF	24	X	1	2	413.47	160.74	2.57229
417	RF	24	X	1	3	370.31	190.12	1.94777
417	RF	24	X	1	4	470.75	187.05	2.51671
417	RF	24	X	1	5	456.28	139.15	3.27905
417	RF	24	X	1	6	348.88	192.36	1.81368
417	RF	24	X	1	7	402.34	212.31	1.89506
417	RF	24	X	1	8	531.5	122.86	4.32606
417	RF	24	X	1	9	469.77	197.98	2.37282
417	RF	24	X	1	10	382.65	261.86	1.46128
417	RF	24	X	1	11	402.54	185.21	2.17342
417	RF	24	X	2	12	387.63	252.67	1.53414
417	RF	24	X	2	13	469.68	202.4	2.32055
417	RF	24	X	2	14	514.05	211.18	2.43418
417	RF	24	X	2	15	402.99	243.86	1.65255
417	RF	24	X	2	16	288.61	222.3	1.29829
417	RF	24	X	2	17	371.81	220.76	1.68423
417	RF	24	X	2	18	392.47	119.29	3.29005
417	RF	24	X	2	19	326.61	171.62	1.9031
420	PRRS	3	I	1	1	455	334.95	1.35841
420	PRRS	3	I	1	2	412.69	378.43	1.09053
420	PRRS	3	I	1	3	379.74	303.82	1.24988
420	PRRS	3	I	1	4	426.61	374.44	1.13933
420	PRRS	3	I	1	5	295.06	334.79	0.881329
420	PRRS	3	I	1	6	280.84	265.88	1.05627
420	PRRS	3	I	1	7	230.19	234.37	0.982165
420	PRRS	3	I	2	8	406.74	276.09	1.47322
420	PRRS	3	I	2	9	368.01	435.57	0.844893
420	PRRS	3	I	2	10	305.92	386.47	0.791575
420	PRRS	3	I	2	11	330.43	191.7	1.72368
420	PRRS	3	I	2	12	344.16	272.34	1.26371
420	PRRS	3	I	2	13	364.05	302.56	1.20323
420	PRRS	3	I	2	14	404.68	229.49	1.76339
420	PRRS	3	I	2	15	340.06	284.4	1.19571
422	PRRS	18	M	1	1	436.34	282.34	1.54544
422	PRRS	18	M	1	2	458.96	257.74	1.78071
422	PRRS	18	M	1	3	412.77	323.03	1.27781
422	PRRS	18	M	1	4	361.03	282.44	1.27825
422	PRRS	18	M	1	5	495.19	226.78	2.18357
422	PRRS	18	M	1	6	495.99	275.44	1.80072
422	PRRS	18	M	1	7	466.94	281.21	1.66047
422	PRRS	18	M	1	8	462.97	340.03	1.36156
422	PRRS	18	M	1	9	395.36	315.7	1.25233
422	PRRS	18	M	1	10	341.47	251.1	1.3599
422	PRRS	18	M	1	11	373.18	214.75	1.73774
422	PRRS	18	M	2	12	384.85	273.18	1.40878
422	PRRS	18	M	2	13	356.61	247.12	1.44306
422	PRRS	18	M	2	14	353.99	294.66	1.20135
422	PRRS	18	M	2	15	300.52	214.25	1.40266
422	PRRS	18	M	2	16	241.08	245.92	0.980319
424	RF	4	R	1	1	304.81	259.7	1.1737
424	RF	4	R	1	2	336.89	243.7	1.3824
424	RF	4	R	1	3	229.32	158.01	1.4513
424	RF	4	R	1	4	235.72	251.52	0.937182
424	RF	4	R	1	5	356.56	161.28	2.21081
424	RF	4	R	1	6	350.76	245.44	1.42911
424	RF	4	R	1	7	335.34	208.2	1.61066
424	RF	4	R	1	8	411.5	241.6	1.70323
424	RF	4	R	2	9	294.9	248.9	1.18481
424	RF	4	R	2	10	376.3	235.66	1.59679
424	RF	4	R	2	11	299.36	186.4	1.60601
424	RF	4	R	2	12	291.52	174.09	1.67454
424	RF	4	R	3	13	353.04	232.92	1.51571
424	RF	4	R	3	14	320.76	167.96	1.90974
424	RF	4	R	3	15	245.93	188.15	1.3071
424	RF	4	R	3	16	372.7	273.02	1.3651
429	PRRS	4	J	1	1	288.81	240.12	1.20277
429	PRRS	4	J	1	2	304.88	251.91	1.21027
429	PRRS	4	J	1	3	378.55	208.68	1.81402
429	PRRS	4	J	1	4	335.56	300.45	1.11686
429	PRRS	4	J	1	5	368.56	224.16	1.64418
429	PRRS	4	J	1	6	344.71	241.74	1.42595
429	PRRS	4	J	1	7	249.3	187.59	1.32896
429	PRRS	4	J	2	8	318.34	234.58	1.35706
429	PRRS	4	J	2	9	354.83	231.71	1.53135
429	PRRS	4	J	2	10	318.18	217.26	1.46451
429	PRRS	4	J	2	11	521.01	247.63	2.10399
429	PRRS	4	J	2	12	510.28	284.02	1.79663
429	PRRS	4	J	2	13	400.31	270.36	1.48066
429	PRRS	4	J	2	14	289.59	236.01	1.22702
429	PRRS	4	J	2	15	283.5	290.42	0.976172
429	PRRS	4	J	2	16	390.75	323.82	1.20669
429	PRRS	4	J	2	17	432.14	268.61	1.6088
437	RF	22	W	1	1	439.14	107.94	4.06837
437	RF	22	W	1	2	323.98	121.81	2.65972
437	RF	22	W	1	3	386.6	209.22	1.84782
437	RF	22	W	1	4	326.6	145.9	2.23852
437	RF	22	W	1	5	379.55	186.85	2.03131
437	RF	22	W	1	6	420.16	170.91	2.45837
437	RF	22	W	1	7	324.45	177.38	1.82912
437	RF	22	W	1	8	434.72	160.94	2.70113
437	RF	22	W	1	9	395.79	82.17	4.81672
437	RF	22	W	1	10	342.25	179.04	1.91158
437	RF	22	W	1	11	334.44	186.8	1.79036
437	RF	22	W	1	12	427.64	171.26	2.49702
437	RF	22	W	2	13	392.38	118.75	3.30425
437	RF	22	W	2	14	398.96	149.97	2.66027
437	RF	22	W	2	15	378.43	175.18	2.16024
437	RF	22	W	2	16	307.61	139.76	2.20099
437	RF	22	W	2	17	278.72	107.54	2.59178
437	RF	22	W	2	18	347.1	233.38	1.48727
437	RF	22	W	2	19	320.62	144.4	2.22036
437	RF	22	W	2	20	448.6	114.68	3.91175
437	RF	22	W	2	21	297.28	163.35	1.8199
437	RF	22	W	2	22	373.11	147.06	2.53713
443	PRRS	22	O	1	1	203.18	133.86	1.51785
443	PRRS	22	O	1	2	279.56	153.36	1.8229
443	PRRS	22	O	1	3	242.32	150.49	1.61021
443	PRRS	22	O	1	4	161.65	173.48	0.931808
443	PRRS	22	O	1	5	176.51	110.05	1.60391
443	PRRS	22	O	1	6	134.78	136.17	0.989792
443	PRRS	22	O	1	7	98.18	174.12	0.563864
443	PRRS	22	O	1	8	87.48	196.67	0.444806
443	PRRS	22	O	1	9	169.8	166.13	1.02209
443	PRRS	22	O	1	10	189.72	199.85	0.949312
443	PRRS	22	O	2	11	175.4	190.47	0.92088
443	PRRS	22	O	2	12	179.74	142.8	1.25868
443	PRRS	22	O	2	13	170.01	130.76	1.30017
443	PRRS	22	O	2	14	220.92	130.51	1.69274
443	PRRS	22	O	2	15	191.44	155.69	1.22962
443	PRRS	22	O	2	16	136.08	168.77	0.806304
443	PRRS	22	O	2	17	179.5	174.91	1.02624
443	PRRS	22	O	2	18	181.78	175.22	1.03744
443	PRRS	22	O	2	19	152.52	105.7	1.44295
448	Ad	9	C	1	1	328.89	183.17	1.79555
448	Ad	9	C	1	2	373.83	203.66	1.83556
448	Ad	9	C	1	3	472.77	220.81	2.14107
448	Ad	9	C	1	4	569.57	177.49	3.20903
448	Ad	9	C	1	5	486.39	172.32	2.8226
448	Ad	9	C	2	6	366.15	175.07	2.09145
448	Ad	9	C	2	7	366.86	200.97	1.82545
448	Ad	9	C	2	8	440.47	203.34	2.16617
448	Ad	9	C	2	9	372.86	237.6	1.56928
448	Ad	9	C	2	10	320.6	200.23	1.60116
448	Ad	9	C	2	11	287.17	239.04	1.20135
448	Ad	9	C	3	12	353.63	215	1.64479
448	Ad	9	C	3	13	378.61	380.05	0.996211
448	Ad	9	C	3	14	441.41	223.68	1.9734
448	Ad	9	C	3	15	397.54	273.45	1.45379
448	Ad	9	C	3	16	360.4	218.9	1.64641
448	Ad	9	C	3	17	336.11	219.51	1.53118
448	Ad	9	C	3	18	393.39	206.15	1.90827
448	Ad	9	C	3	19	401.02	213.83	1.87542
457	Ad	18	E	1	1	450	288.86	1.55785
457	Ad	18	E	1	2	446.74	345.65	1.29246
457	Ad	18	E	1	3	395.12	214.8	1.83948
457	Ad	18	E	1	4	403.39	216.37	1.86435
457	Ad	18	E	1	5	344.85	182.24	1.89228
457	Ad	18	E	1	6	371.87	268.82	1.38334
457	Ad	18	E	1	7	429.99	298.08	1.44253
457	Ad	18	E	2	8	450.81	282.81	1.59404
457	Ad	18	E	2	9	554.64	477.5	1.16155
457	Ad	18	E	2	10	577.02	377.35	1.52914
457	Ad	18	E	2	11	530.43	274.24	1.93418
457	Ad	18	E	2	12	468.48	232.21	2.01748
457	Ad	18	E	2	13	388.08	314.84	1.23263
457	Ad	18	E	2	14	606.71	232.21	2.61276
457	Ad	18	E	2	15	366.34	274.87	1.33278
458	PRRS	12	L	1	1	436.09	353.47	1.23374
458	PRRS	12	L	1	2	431.99	351.06	1.23053
458	PRRS	12	L	1	3	423.89	303.9	1.39483
458	PRRS	12	L	1	4	416.29	253.71	1.64081
458	PRRS	12	L	1	5	353.41	347.24	1.01777
458	PRRS	12	L	1	6	453.46	302.48	1.49914
458	PRRS	12	L	1	7	622.73	243.67	2.55563
458	PRRS	12	L	1	8	472.82	407.55	1.16015
458	PRRS	12	L	1	9	457.45	299.14	1.52922
458	PRRS	12	L	1	10	390.94	284.91	1.37215
458	PRRS	12	L	2	11	398.43	313.97	1.26901
458	PRRS	12	L	2	12	435.59	245.33	1.77553
458	PRRS	12	L	2	13	385.98	345.94	1.11574
458	PRRS	12	L	2	14	375.82	343.66	1.09358
458	PRRS	12	L	2	15	375.05	351.28	1.06767
458	PRRS	12	L	2	16	380.9	287.43	1.32519
458	PRRS	12	L	2	17	333.17	274.72	1.21276
458	PRRS	12	L	2	18	357.09	293.74	1.21567
458	PRRS	12	L	2	19	405.37	262.07	1.5468
458	PRRS	12	L	2	20	461.24	286.49	1.60997
465	Ad	4	B	5	1	555.84	314.43	1.76777
465	Ad	4	B	5	2	557.26	283.01	1.96905
465	Ad	4	B	5	3	549.24	374.31	1.46734
465	Ad	4	B	5	4	449.97	311.85	1.44291
465	Ad	4	B	8	5	499.75	261.32	1.91241
465	Ad	4	B	8	6	647.74	314.07	2.06241
465	Ad	4	B	8	7	521.16	330.5	1.57688
465	Ad	4	B	6	8	396.75	283.96	1.3972
465	Ad	4	B	6	9	465.94	432.89	1.07635
465	Ad	4	B	6	10	493.51	424.03	1.16386
465	Ad	4	B	6	11	422.87	348.88	1.21208
465	Ad	4	B	6	12	450.33	267.41	1.68404
465	Ad	4	B	7	13	510.61	316.88	1.61137
465	Ad	4	B	7	14	384.66	273.68	1.40551
465	Ad	4	B	7	15	440.4	318.83	1.3813
465	Ad	4	B	7	16	541.52	262.74	2.06105
467	RF	9	S	1	1	444.48	209.82	2.11839
467	RF	9	S	1	2	455.32	190.3	2.39264
467	RF	9	S	1	3	346.7	267.24	1.29734
467	RF	9	S	1	4	450.81	178.6	2.52413
467	RF	9	S	1	5	421.97	166.4	2.53588
467	RF	9	S	1	6	376.1	219.72	1.71172
467	RF	9	S	1	7	449.42	213.15	2.10847
467	RF	9	S	1	8	443.07	183.32	2.41692
467	RF	9	S	1	9	396.64	223.05	1.77826
467	RF	9	S	2	10	472.73	262.41	1.80149
467	RF	9	S	2	11	430.33	245.35	1.75394
467	RF	9	S	2	12	473.82	313.71	1.51038
467	RF	9	S	2	13	436.05	315.34	1.38279
467	RF	9	S	2	14	403.39	254.25	1.58659
467	RF	9	S	2	15	314.99	243.42	1.29402
467	RF	9	S	2	16	468.59	215.09	2.17858
467	RF	9	S	2	17	470.17	157.72	2.98104
467	RF	9	S	2	18	421.33	163.22	2.58136
467	RF	9	S	2	19	419.32	225.24	1.86166
475	Ad	3	A	3	1	295.63	317.11	0.932263
475	Ad	3	A	3	2	336.97	256.48	1.31383
475	Ad	3	A	3	3	380.66	243.78	1.56149
475	Ad	3	A	3	4	440.98	125.01	3.52756
475	Ad	3	A	3	5	358.19	354.85	1.00941
475	Ad	3	A	3	6	401.34	283.6	1.41516
475	Ad	3	A	4	7	602.05	355.58	1.69315
475	Ad	3	A	4	8	574.03	213.38	2.69018
475	Ad	3	A	4	9	546.36	304.58	1.79381
475	Ad	3	A	4	10	389.11	296.29	1.31327
475	Ad	3	A	4	11	560.89	316.85	1.77021
475	Ad	3	A	1	12	507.3	201.67	2.5155
475	Ad	3	A	1	13	533.26	213.55	2.49712
475	Ad	3	A	1	14	564.78	330.1	1.71094
475	Ad	3	A	2	15	445.32	213.99	2.08103
475	Ad	3	A	2	16	433.57	367.6	1.17946
482	RF	12	T	1	1	487.22	231.49	2.10471
482	RF	12	T	1	2	376.46	178.14	2.11328
482	RF	12	T	1	3	518.18	217.06	2.38727
482	RF	12	T	1	4	561.64	237.66	2.36321
482	RF	12	T	1	5	333.71	281.61	1.18501
482	RF	12	T	1	6	466.11	336.52	1.38509
482	RF	12	T	1	7	482.69	249.05	1.93812
482	RF	12	T	1	8	483.15	185.42	2.60571
482	RF	12	T	1	9	550.63	356.57	1.54424
482	RF	12	T	1	10	460.31	264.34	1.74136
482	RF	12	T	1	11	432.63	344.16	1.25706
482	RF	12	T	1	12	375.61	345.93	1.0858
482	RF	12	T	2	13	427.48	210.46	2.03117
482	RF	12	T	2	14	398.92	243.49	1.63834
482	RF	12	T	2	15	402.07	197.15	2.03941
482	RF	12	T	2	16	606.65	304.08	1.99503
482	RF	12	T	2	17	490.55	283.82	1.72838
482	RF	12	T	2	18	618.42	247.1	2.50271
482	RF	12	T	2	19	294.88	197.9	1.49005
482	RF	12	T	2	20	372.57	310.46	1.20006
483	Ad	24	H	2	1	438.46	230.54	1.90188
483	Ad	24	H	2	2	475.3	224.95	2.11291
483	Ad	24	H	2	3	426.07	216.67	1.96645
483	Ad	24	H	2	4	402.88	279.09	1.44355
483	Ad	24	H	2	5	446.4	301.36	1.48128
483	Ad	24	H	2	6	364.48	284.15	1.2827
483	Ad	24	H	2	7	349.02	286.8	1.21695
483	Ad	24	H	2	8	323.25	348.7	0.927015
483	Ad	24	H	2	9	372.69	250.66	1.48683
483	Ad	24	H	2	10	464.07	364.91	1.27174
483	Ad	24	H	2	11	536.4	375.68	1.42781
483	Ad	24	H	2	12	485.44	374.99	1.29454
483	Ad	24	H	2	13	440.97	274.93	1.60394
483	Ad	24	H	1	14	459.73	395.75	1.16167
483	Ad	24	H	1	15	510.95	330.28	1.54702
483	Ad	24	H	1	16	409.84	296.22	1.38357
483	Ad	24	H	1	17	347.08	216.79	1.601
483	Ad	24	H	1	18	406.12	321.16	1.26454
483	Ad	24	H	1	19	525.86	268.62	1.95764
483	Ad	24	H	1	20	434.97	332.91	1.30657
488	Ad	21	F	1	1	500.88	294.78	1.69917
488	Ad	21	F	1	2	700.42	279.09	2.50966
488	Ad	21	F	1	3	640.28	333.99	1.91706
488	Ad	21	F	1	4	466.93	259.17	1.80164
488	Ad	21	F	1	5	602.51	297.08	2.02811
488	Ad	21	F	1	6	594.59	340.72	1.7451
488	Ad	21	F	1	7	605.93	329.67	1.83799
488	Ad	21	F	1	8	482.09	413.54	1.16576
488	Ad	21	F	1	9	464.07	309.31	1.50034
488	Ad	21	F	2	10	612.73	355.09	1.72556
488	Ad	21	F	2	11	623.3	261.14	2.38684
488	Ad	21	F	2	12	585.06	274.79	2.12912
488	Ad	21	F	2	13	630.31	309.11	2.03911
488	Ad	21	F	2	14	538.51	289.03	1.86316
488	Ad	21	F	2	15	404.75	327.14	1.23724
488	Ad	21	F	2	16	430.14	356.22	1.20751
488	Ad	21	F	2	17	576.61	401.12	1.4375
488	Ad	21	F	2	18	537.07	305.67	1.75703
488	Ad	21	F	2	19	447.42	333.37	1.34211
488	Ad	21	F	2	20	516.02	382.25	1.34995
488	Ad	21	F	2	21	546.37	332.05	1.64544
493	Ad	12	D	1	1	628.41	299.27	2.09981
493	Ad	12	D	1	2	575.71	385.77	1.49237
493	Ad	12	D	1	3	496.33	220.81	2.24777
493	Ad	12	D	1	4	713.39	200.25	3.5625
493	Ad	12	D	1	5	455.08	277.78	1.63827
493	Ad	12	D	1	6	585.06	222.94	2.62429
493	Ad	12	D	1	7	648.4	308.42	2.10233
493	Ad	12	D	1	8	610.25	326.5	1.86907
493	Ad	12	D	1	9	528.18	355.58	1.4854
493	Ad	12	D	2	10	769.84	180.86	4.25655
493	Ad	12	D	2	11	589.69	210.24	2.80484
493	Ad	12	D	2	12	490.52	254.07	1.93065
493	Ad	12	D	2	13	592.24	217.18	2.72695
493	Ad	12	D	2	14	456.41	205.18	2.22444
493	Ad	12	D	2	15	673.64	254.87	2.64307
493	Ad	12	D	2	16	492.21	321.72	1.52993
493	Ad	12	D	3	17	715.2	217.45	3.28903
493	Ad	12	D	3	18	553.07	252.96	2.18639
493	Ad	12	D	3	19	556.8	214.77	2.59254
493	Ad	12	D	3	20	614.51	222.86	2.75738
494	RF	18	U	1	1	564.68	262.32	2.15264
494	RF	18	U	1	2	473.65	360.97	1.31216
494	RF	18	U	1	3	413.73	391.28	1.05738
494	RF	18	U	1	4	411.23	279.54	1.4711
494	RF	18	U	1	5	470.29	259.32	1.81355
494	RF	18	U	1	6	347.74	253.42	1.37219
494	RF	18	U	1	7	485.91	285.91	1.69952
494	RF	18	U	1	8	382.66	219.12	1.74635
494	RF	18	U	1	9	349.23	333.61	1.04682
494	RF	18	U	1	10	369.71	243.58	1.51782
494	RF	18	U	1	11	339.07	273.22	1.24101
494	RF	18	U	2	12	569.5	271.99	2.09383
494	RF	18	U	2	13	429.04	203.76	2.10561
494	RF	18	U	2	14	450.37	231.35	1.9467
494	RF	18	U	2	15	505.15	279.08	1.81005
494	RF	18	U	2	16	523.67	264.21	1.98202
494	RF	18	U	2	17	498.63	356.9	1.39711
494	RF	18	U	2	18	642.12	312.79	2.05288
494	RF	18	U	2	19	553.38	342.08	1.61769
494	RF	18	U	2	20	447.92	245.57	1.824
494	RF	18	U	2	21	626.53	287.3	2.18075
495	PRRS	9	K	1	1	312.08	177.2	1.76117
495	PRRS	9	K	1	2	324.65	224.27	1.44759
495	PRRS	9	K	1	3	315.27	197.68	1.59485
495	PRRS	9	K	1	4	338.03	215.39	1.56939
495	PRRS	9	K	1	5	257.42	211.76	1.21562
495	PRRS	9	K	1	6	337.9	155.63	2.17118
495	PRRS	9	K	1	7	358.54	249.5	1.43703
495	PRRS	9	K	1	8	377.2	190.44	1.98068
495	PRRS	9	K	1	9	374.97	214.42	1.74876
495	PRRS	9	K	1	10	387.45	262.22	1.47758
495	PRRS	9	K	1	11	340.21	190.1	1.78964
495	PRRS	9	K	1	12	384.05	192	2.00026
495	PRRS	9	K	1	13	343.83	232.47	1.47903
495	PRRS	9	K	2	14	310.69	230.43	1.34831
495	PRRS	9	K	2	15	276.24	241.01	1.14618
495	PRRS	9	K	2	16	319.49	196.18	1.62856
495	PRRS	9	K	2	17	317.23	176.09	1.80152
495	PRRS	9	K	2	18	314.18	222.09	1.41465
495	PRRS	9	K	2	19	341.1	172.03	1.98279
495	PRRS	9	K	2	20	277.26	243.75	1.13748
495	PRRS	9	K	2	21	298.87	222.17	1.34523

## Sheet: GobletCells
Pig	Block	Slide	Image	Villi	Trt	GobletCellCount	Areaum2	GobletCellsperRegion
475	3	A	1	1	Ad	81	90586.9	8.9417
475	3	A	1	2	Ad	56	81977.6	6.83114
475	3	A	1	3	Ad	48	84383.2	5.68834
475	3	A	1	4	Ad	45	85560.3	5.25945
475	3	A	1	5	Ad	79	94493.4	8.36037
475	3	A	2	6	Ad	135	142321	9.48557
475	3	A	2	7	Ad	96	92635.8	10.3632
475	3	A	2	8	Ad	63	98959.2	6.36626
475	3	A	2	9	Ad	75	95742.4	7.83352
475	3	A	2	10	Ad	33	69514.1	4.74724
465	4	B	1	1	Ad	48	66005.6	7.27211
465	4	B	1	2	Ad	31	78787.4	3.93464
465	4	B	1	3	Ad	64	129641	4.93671
465	4	B	1	4	Ad	37	86230.1	4.29085
465	4	B	1	5	Ad	67	105425	6.3552
465	4	B	2	6	Ad	50	110609	4.52042
465	4	B	2	7	Ad	33	86226.4	3.82713
465	4	B	2	8	Ad	43	81306.2	5.28865
465	4	B	2	9	Ad	28	112257	2.49428
465	4	B	2	10	Ad	71	100335	7.0763
448	9	C	1	1	Ad	47	77705.4	6.04848
448	9	C	1	2	Ad	30	72901.1	4.11517
448	9	C	1	3	Ad	30	69846.7	4.29512
448	9	C	1	4	Ad	21	74804.8	2.80731
448	9	C	1	5	Ad	46	57526.8	7.99627
448	9	C	2	6	Ad	40	49554.3	8.07195
448	9	C	2	7	Ad	13	54145.4	2.40094
448	9	C	2	8	Ad	37	45942	8.05363
448	9	C	2	9	Ad	33	54069.9	6.10321
448	9	C	2	10	Ad	28	54120.5	5.17364
493	12	D	1	1	Ad	75	85767	8.74462
493	12	D	1	2	Ad	102	74264.2	13.7347
493	12	D	1	3	Ad	103	90388.7	11.3952
493	12	D	1	4	Ad	148	93283.6	15.8656
493	12	D	1	5	Ad	88	80787.9	10.8927
493	12	D	2	6	Ad	74	69247.9	10.6862
493	12	D	2	7	Ad	79	78916.6	10.0106
493	12	D	2	8	Ad	64	73210.3	8.74194
493	12	D	2	9	Ad	83	67359.6	12.3219
493	12	D	2	10	Ad	74	81565.4	9.07248
457	18	E	1	1	Ad	37	108731	3.4029
457	18	E	1	2	Ad	46	93906.5	4.89849
457	18	E	1	3	Ad	40	99084	4.03698
457	18	E	1	4	Ad	34	119247	2.85123
457	18	E	1	5	Ad	44	89209.8	4.93219
457	18	E	2	6	Ad	33	68091.2	4.84644
457	18	E	2	7	Ad	36	60815.8	5.91952
457	18	E	2	8	Ad	62	94025.4	6.59396
457	18	E	2	9	Ad	18	74348.4	2.42104
488	21	F	1	1	Ad	90	104928	8.57728
488	21	F	1	2	Ad	68	98279	6.91908
488	21	F	1	3	Ad	80	103564	7.72468
488	21	F	1	4	Ad	67	80263	8.34756
488	21	F	1	5	Ad	91	113832	7.99422
488	21	F	2	6	Ad	93	100663	9.23872
488	21	F	2	7	Ad	37	88746.8	4.16917
488	21	F	2	8	Ad	60	85074.2	7.05267
488	21	F	2	9	Ad	48	82033.6	5.85126
488	21	F	2	10	Ad	76	90544.4	8.39367
410	22	G	1	1	Ad	58	96134.6	6.03321
410	22	G	1	2	Ad	49	114260	4.28847
410	22	G	1	3	Ad	47	85350.1	5.50673
410	22	G	1	4	Ad	67	95361.9	7.02587
410	22	G	1	5	Ad	61	127871	4.77042
410	22	G	2	6	Ad	50	74609.1	6.7016
410	22	G	2	7	Ad	71	114137	6.2206
410	22	G	2	8	Ad	30	92916.7	3.2287
410	22	G	2	9	Ad	67	133686	5.01174
410	22	G	2	10	Ad	37	111838	3.30836
483	24	H	1	1	Ad	80	95820.2	8.34897
483	24	H	1	2	Ad	78	94687.4	8.23764
483	24	H	1	3	Ad	84	72759.8	11.5448
483	24	H	1	4	Ad	50	62289	8.0271
483	24	H	1	5	Ad	40	57734.1	6.92832
483	24	H	2	6	Ad	59	77814.7	7.58211
483	24	H	2	7	Ad	50	62149.6	8.04511
483	24	H	2	8	Ad	40	56495.4	7.08022
483	24	H	2	9	Ad	44	81874.3	5.37409
483	24	H	2	10	Ad	58	74451.1	7.79035
420	3	I	1	1	PRRS	55	44053.2	12.4849
420	3	I	1	2	PRRS	72	60908	11.8211
420	3	I	1	3	PRRS	91	78544.5	11.5858
420	3	I	1	4	PRRS	54	45007	11.9981
420	3	I	1	5	PRRS	56	58684.5	9.54255
420	3	I	2	6	PRRS	48	62720.3	7.65302
420	3	I	2	7	PRRS	62	60220.6	10.2955
420	3	I	2	8	PRRS	50	53967.7	9.2648
420	3	I	2	9	PRRS	58	50911.4	11.3923
420	3	I	2	10	PRRS	82	54527.4	15.0383
429	4	J	1	1	PRRS	22	50585.2	4.3491
429	4	J	1	2	PRRS	18	57256.1	3.14377
429	4	J	1	3	PRRS	16	40172.8	3.9828
429	4	J	1	4	PRRS	40	52253.1	7.65505
429	4	J	1	5	PRRS	23	52874.2	4.34995
429	4	J	2	6	PRRS	19	54503.6	3.48601
429	4	J	2	7	PRRS	18	39896.8	4.51164
429	4	J	2	8	PRRS	15	40429.1	3.7102
429	4	J	2	9	PRRS	18	46118.6	3.90298
429	4	J	2	10	PRRS	24	44967.4	5.3372
495	9	K	1	1	PRRS	34	40658.6	8.36231
495	9	K	1	2	PRRS	38	44392.8	8.55995
495	9	K	1	3	PRRS	39	41620.3	9.37042
495	9	K	1	4	PRRS	33	50536.2	6.52997
495	9	K	1	5	PRRS	15	46536.8	3.22325
495	9	K	2	6	PRRS	44	43585.7	10.0951
495	9	K	2	7	PRRS	40	52921.1	7.55843
495	9	K	2	8	PRRS	24	45985	5.2191
495	9	K	2	9	PRRS	29	43922.4	6.60255
495	9	K	2	10	PRRS	23	35442.8	6.48932
458	12	L	1	1	PRRS	56	68227.5	8.20784
458	12	L	1	2	PRRS	92	82280.5	11.1813
458	12	L	1	3	PRRS	65	71890.4	9.04155
458	12	L	1	4	PRRS	92	81834.2	11.2422
458	12	L	1	5	PRRS	35	57705.8	6.06525
458	12	L	2	6	PRRS	51	49321.1	10.3404
458	12	L	2	7	PRRS	51	52555	9.70412
458	12	L	2	8	PRRS	31	48348.9	6.41173
458	12	L	2	9	PRRS	52	55238.4	9.41375
458	12	L	2	10	PRRS	39	49620.1	7.85972
422	18	M	1	1	PRRS	43	47477.6	9.05691
422	18	M	1	2	PRRS	56	65869.3	8.50168
422	18	M	1	3	PRRS	78	75082.9	10.3885
422	18	M	1	4	PRRS	102	85495	11.9305
422	18	M	1	5	PRRS	65	79207	8.20635
422	18	M	2	6	PRRS	57	62371	9.13886
422	18	M	2	7	PRRS	66	64070.9	10.3011
422	18	M	2	8	PRRS	64	62430.7	10.2514
422	18	M	2	9	PRRS	77	58559.5	13.149
422	18	M	2	10	PRRS	69	46074.8	14.9756
407	21	N	1	1	PRRS	47	71048.1	6.61523
407	21	N	1	2	PRRS	22	52087.2	4.22368
407	21	N	1	3	PRRS	34	50672.5	6.70976
407	21	N	1	4	PRRS	35	65435.6	5.34877
407	21	N	2	5	PRRS	36	68107.5	5.28577
407	21	N	2	6	PRRS	30	53354.5	5.62277
407	21	N	2	7	PRRS	17	53670	3.1675
407	21	N	2	8	PRRS	23	52075.4	4.41667
407	21	N	2	9	PRRS	27	83410.4	3.237
443	22	O	1	1	PRRS	18	38864.1	4.63152
443	22	O	1	2	PRRS	28	29848.4	9.38074
443	22	O	1	3	PRRS	10	24199.5	4.13232
443	22	O	1	4	PRRS	14	25912.2	5.40286
443	22	O	1	5	PRRS	5	28218.5	1.77189
443	22	O	2	6	PRRS	22	41784.4	5.26513
443	22	O	2	7	PRRS	13	29278.7	4.44009
443	22	O	2	8	PRRS	31	39215.5	7.90503
443	22	O	2	9	PRRS	14	21842.4	6.40956
443	22	O	2	10	PRRS	15	29179.4	5.14061
406	24	P	1	1	PRRS	18	22762.4	7.90778
406	24	P	1	2	PRRS	15	26178.4	5.72991
406	24	P	1	3	PRRS	22	21979.9	10.0091
406	24	P	1	4	PRRS	18	19753.8	9.11215
406	24	P	1	5	PRRS	15	30824.5	4.86625
406	24	P	2	6	PRRS	43	68027.8	6.32095
406	24	P	2	7	PRRS	15	18279.6	8.20588
406	24	P	2	8	PRRS	27	35809.4	7.53991
406	24	P	2	9	PRRS	16	25371.9	6.3062
406	24	P	2	10	PRRS	18	26313.1	6.84069
416	3	Q	1	1	PF	39	51962.2	7.50545
416	3	Q	1	2	PF	43	55303.9	7.77523
416	3	Q	1	3	PF	38	55326.4	6.86833
416	3	Q	1	4	PF	22	48137.9	4.5702
416	3	Q	1	5	PF	29	51651.5	5.61456
416	3	Q	2	6	PF	15	49891.6	3.00652
416	3	Q	2	7	PF	34	63593.7	5.34644
416	3	Q	2	8	PF	29	51885.7	5.58921
416	3	Q	2	9	PF	32	48596.3	6.58487
416	3	Q	2	10	PF	44	48671.2	9.04025
424	4	R	1	1	PF	23	42964.9	5.35321
424	4	R	1	2	PF	29	37437	7.74635
424	4	R	1	3	PF	34	46730.8	7.27572
424	4	R	1	4	PF	18	36552.1	4.92448
424	4	R	1	5	PF	18	33180.6	5.42486
424	4	R	2	6	PF	29	42936.6	6.75415
424	4	R	2	7	PF	41	60207.5	6.80978
424	4	R	2	8	PF	31	45360	6.83422
424	4	R	2	9	PF	32	43251.8	7.39853
424	4	R	2	10	PF	32	47179.4	6.78262
467	9	S	1	1	PF	36	50535.1	7.12376
467	9	S	1	2	PF	48	64442.2	7.44853
467	9	S	1	3	PF	43	55090.8	7.80529
467	9	S	1	4	PF	37	73745.6	5.01725
467	9	S	1	5	PF	44	65285.5	6.73963
467	9	S	2	6	PF	42	65627.4	6.39976
467	9	S	2	7	PF	51	64333.7	7.92741
467	9	S	2	8	PF	68	82775.2	8.21502
467	9	S	2	9	PF	37	79275.6	4.66726
467	9	S	2	10	PF	36	46463.7	7.74798
482	12	T	1	1	PF	37	71436.8	5.17941
482	12	T	1	2	PF	40	66794.1	5.98855
482	12	T	1	3	PF	56	79290.5	7.06263
482	12	T	1	4	PF	49	86702	5.65154
482	12	T	1	5	PF	47	72953.7	6.44244
482	12	T	2	6	PF	16	68615	2.33185
482	12	T	2	7	PF	65	68948.1	9.42738
482	12	T	2	8	PF	42	70765.4	5.9351
482	12	T	2	9	PF	47	92894.4	5.05951
482	12	T	2	10	PF	20	71127.5	2.81185
494	18	U	1	1	PF	58	80198	7.2321
494	18	U	1	2	PF	51	70452	7.23897
494	18	U	1	3	PF	54	95382	5.66144
494	18	U	1	4	PF	41	94378.1	4.34423
494	18	U	1	5	PF	71	74386.9	9.54469
494	18	U	2	6	PF	48	81111	5.91782
494	18	U	2	7	PF	75	117972	6.35744
494	18	U	2	8	PF	39	90279.7	4.31991
494	18	U	2	9	PF	44	78710.6	5.5901
494	18	U	2	10	PF	62	104413	5.93796
413	21	V	1	1	PF	56	74113.6	7.55597
413	21	V	1	2	PF	48	76585.7	6.26749
413	21	V	1	3	PF	33	54531.1	6.05159
413	21	V	1	4	PF	53	73451.4	7.21566
413	21	V	1	5	PF	67	73169.7	9.1568
413	21	V	2	6	PF	50	86694.7	5.76737
413	21	V	2	7	PF	51	66173.3	7.70704
413	21	V	2	8	PF	48	61731.1	7.77566
413	21	V	2	9	PF	51	61066.5	8.35155
413	21	V	2	10	PF	39	62189.4	6.27117
437	22	W	1	1	PF	41	52911.1	7.74884
437	22	W	1	2	PF	38	56218.9	6.75929
437	22	W	1	3	PF	50	55556.2	8.99989
437	22	W	1	4	PF	38	43671.4	8.70136
437	22	W	1	5	PF	41	52897.2	7.75088
437	22	W	2	6	PF	43	54247.3	7.92666
437	22	W	2	7	PF	34	49514.2	6.86672
437	22	W	2	8	PF	32	45463.8	7.03857
437	22	W	2	9	PF	38	40884.2	9.29454
437	22	W	2	10	PF	49	44525.9	11.0048
417	24	X	1	1	PF	43	42742.9	10.0601
417	24	X	1	2	PF	38	45339.5	8.3812
417	24	X	1	3	PF	48	50782.5	9.45207
417	24	X	1	4	PF	54	44268	12.1984
417	24	X	1	5	PF	59	51309.8	11.4988
417	24	X	2	6	PF	21	34992.9	6.00122
417	24	X	2	7	PF	20	40894.7	4.89061
417	24	X	2	8	PF	55	47055.9	11.6882
417	24	X	2	9	PF	70	43452	16.1097
417	24	X	2	10	PF	39	50953.1	7.6541

## Sheet: IHC
Pig	Block	Slide	Trt	Claudin4Cyto	Claudin4Mem	Claudin4Total	Claudin4Ratio	Claudin2Cyto	Claudin2Mem	Claudin2Total	Claudin2Ratio	ZO1cyto	ZO1mem	ZO1Total	ZO1ratio
475	3	A	Ad	3.01573	3.37924	2.14362	1.12054	0.915297	0.879954	0.506531	0.961386	0.00130696	0.00221926	0.0013229	1.69804
465	4	B	Ad	3.27474	3.7525	2.33371	1.14589	2.79801	3.13401	1.45211	1.12008	0.00234983	0.00289987	0.00175241	1.23407
448	9	C	Ad	3.53339	4.09201	2.53142	1.1581	2.60136	2.65889	1.38736	1.02212	0.0011404	0.00612484	0.00527168	5.37076
493	12	D	Ad	3.04287	3.45598	2.1445	1.13576	0.634255	0.547959	0.337452	0.86394	0.00163929	0.00215842	0.00136308	1.31668
457	18	E	Ad	4.79252	5.28501	3.41077	1.10276	1.51927	1.49414	0.808344	0.983464	0.0023819	0.00348153	0.00212996	1.46166
488	21	F	Ad	2.67106	2.92772	1.8954	1.09609	0.966822	0.902683	0.507855	0.93366	0.00265948	0.00369072	0.00207778	1.38776
410	22	G	Ad	2.17716	2.4432	1.54411	1.12219	1.64607	1.7314	0.861286	1.05184	0.00216585	0.00257702	0.00184464	1.18984
483	24	H	Ad	3.03937	3.30631	2.13115	1.08783	0.684562	0.683407	0.41365	0.998313	0.0043352	0.00542297	0.00331661	1.25092
420	3	I	PRRS	4.00756	4.34024	2.77249	1.08301	0.603304	0.564	0.354108	0.934851	0.00251567	0.00269792	0.0020452	1.07245
429	4	J	PRRS	4.42009	4.84634	3.15493	1.09644	2.44902	2.44448	1.31232	0.998145	0.000724848	0.00142337	0.00157163	1.96368
495	9	K	PRRS	7.66328	8.57769	4.98241	1.11932	2.91254	2.84107	1.48707	0.975462	0.00436294	0.00839748	0.00622253	1.92473
458	12	L	PRRS	3.13265	3.39983	2.18388	1.08529	0.994145	0.907634	0.530739	0.912979	0.00282312	0.00464309	0.00320646	1.64467
422	18	M	PRRS	4.99915	5.66583	3.43764	1.13336	2.63996	2.69709	1.35738	1.02164	0.00332884	0.00293922	0.00220286	0.882958
407	21	N	PRRS	3.82779	4.3545	2.75028	1.1376	0.645564	0.618692	0.372279	0.958375	0.00346066	0.00372301	0.00317883	1.07581
443	22	O	PRRS	7.72733	8.48524	5.41792	1.09808	1.94582	1.73281	1.06844	0.890532	0.00369586	0.00430999	0.00320562	1.16617
406	24	P	PRRS	9.19518	9.95536	6.53068	1.08267	4.4839	4.36974	2.43384	0.974539	0.00444169	0.00475388	0.0038505	1.07029
416	3	Q	PF	3.73677	4.06163	2.50567	1.08694	0.822739	0.70182	0.426653	0.853028	0.00331229	0.00947471	0.00675335	2.86047
424	4	R	PF	5.43128	6.0097	3.82291	1.1065	3.66291	3.83954	1.93546	1.04822	0.00160746	0.00301064	0.00232669	1.87292
467	9	S	PF	3.38871	3.64824	2.32254	1.07659	0.632199	0.554201	0.332463	0.876624	0	0	0.00251019
482	12	T	PF	4.10365	4.64899	2.79879	1.13289	1.37022	1.28713	0.727548	0.939361	0.000685967	0.00287635	0.00221338	4.19314
494	18	U	PF	3.1934	3.58744	2.21248	1.12339	0.708388	0.627923	0.369267	0.886411	0.00181439	0.00226556	0.00239401	1.24866
413	21	V	PF	3.80621	4.29062	2.58454	1.12727	0.897667	0.810137	0.490355	0.902492	0.00107724	0.00138177	0.00104483	1.2827
437	22	W	PF	3.62004	3.86177	2.56191	1.06678	0.955221	0.837984	0.508136	0.877267	0.00351296	0.00374393	0.00275747	1.06575
417	24	X	PF	7.20893	8.64923	4.887	1.19979	5.18938	5.57672	2.5335	0.930544	0	0	0.00148147
